# Supplementary material for: Retrieving Soil Physical Properties by Assimilating SMAP Brightness Temperature Observations into the Community Land Model
Source: Sensors (Basel). 2023 Feb 27;23(5):2620. doi: 10.3390/s23052620 (PMC10007566; doi:10.3390/s23052620)
Supplement: Supplementary file 1 [file sensors-23-02620-s001.zip]

Archive with 1 entries (1 files):
- sensors-2143751-supplementary.pdf
